# Supplementary material for: Dense and distributed neuropeptide network in the nerve net of Hydra vulgaris
Source: PLoS Comput Biol. 2026 Mar 20;22(3):e1014037. doi: 10.1371/journal.pcbi.1014037 (PMC13004499; doi:10.1371/journal.pcbi.1014037)
Supplement: S1 File — These can be used as input for the code if needed to predict binding between GPCRs and peptides. (FILE) [file pcbi.1014037.s006.file]

>Cnidar_HydraVulgaris_AEP_2.G004627
MVFGLKWSNLKSWEILLFNLALADFLNSTVVPVKTIFDLLYISLHHIGHNGCKVISFIGFTSMTASALTLLAVSIDQFISIKWLINRRPHMCSLLTVTSVWLAAAGLGFFYLIDKNIKLKIHAENVYTCFNSMKMNDYIKFSITTVCIQCVIPILLMTILYSAVILELKKNASSETLNHRLQQNKKVTKMIFTIVLIFYICFLPANSFFMWYLFYGINHPPQIMKSIYDILALLQMCNSIVNPIIYSILHASFKKDIANVFSICCNTIHNWGSFQNTTQSMLSRNDSHGERLILNSSFDSRKTRTSSTLF
>Cnidar_HydraVulgaris_AEP_2.G004651
MNSSSNSTLNSTKQNVSETLRSVSLVICVVVITLGSLGNSLVLLFFCTKWFKLKSFEIFMTSLALSDFLKAVAAPLRIILMLTRFLGNYGCKLFAFLSTMSTTVSAITLLSVSIDRLIIVKWPLHQRPHRRNLICIITFIWFASGCLGSVYLVRDHITYDRNFSMCSANMKKQISDGLTFGIFTIQTLVPITLFTIMYFLIIFELKKTAKSKALFDSHRVIAIRLQQNSKTIKMVVFAVVIFYVCILPSNIYYLWYEFSQHALSFQTAGTMYDILVLLEICSSIGNPILYSRLLTTFRREIIKIAFFCCQKKSVNCRKSLSEIIRCSLLYNSALHLKDRSSTKTSNC
>Cnidar_HydraVulgaris_AEP_2.G004654
MSITINVTFNVSLNTSITTQTEEIPQALRIVTLIVCFVVITLGVIGNSLVLIVFCQKWSNLNSCEIFLINLAIADFLNATVAPVKTVLDLVHINLFSIGNDGCKIISFFGITSITVSAFTLLTVSIDRFIIVKWPLHKRPSLSTLLALVTLMWLVAGIVGCFYFVGENVKLGLHSKNVYSCFNYMKQNDFVVFSLAVFCIQCVIPIIIMTVIYMLVILELKKNAKSGIFAHCKNEMKLRLSQNKKVTKMIFLVVLVFYSCVLPSNSFYMWYLFSGQKHPFRMVKVIYDILLMLQMCNSVVNPIIYSRLHTSFKKDIRKVVFSCCFNNLEKWETFQDTVRSILHSGSSYRRRSSSFSLKSRTSIISLQHHISLSKRGSTFDDDSRRPSVETSFISDSCSKLYHNKEENKIPYYKCPLLSPNI
>Cnidar_HydraVulgaris_AEP_2.G004656
MHSTEPSTTVFQFIESDDLQVLQKENESLRTITFITCIAVITLGAIGNGLVVLILGTRKPKLKSFEYFMISLAVSDFINAVVAPTQNILELINFDFRKIGLCGCKFISFISFTSLTVTALTLVTVSVDRFWAIRWPLRKRLHQKRIVVVAILSTWVAASVFGSIYFVGNNVCLNSVNNNTVYECYTCMKQSEFSIFVLSGFTVQTGIPIVLMTVLYVLIVIELRNKSKMKRFVSDKQEMKLRLIQNTKSTKMVVTVVVIFYICFLPINLFYLWYMFHKHKHLIQEIKIIFDILTLLQMCTSVANPIIYSRLHTTFKREIIKLICPCCYDKSRKNFWIRFSSVISNEKTLTKNETSERRSLQTF
>Cnidar_HydraVulgaris_AEP_2.G004658
MGSTIGYNSNASVKNFTNIKENLPEIDALSLINLVVCAVILILGALGNGLVFYLFGLKFTKLKSFEIFIINLAVADFINAVIFPTKNILELTHLNFKQIGINGCKIVSFTSTTSMTVTALTLLTVSIDRFIAIKWPLHKRPYQGTVFVVIACTWLTATLMGSVYLIDVFAVQTGFPIIVMVVLYTLIAIELSSNCKKRAFDEGKHNLKIHLAQNRKANKMVVLVVAVFSMCNSIANPIIYSRLHNSFKDSIKKTIYLYCLSRPKKRSHQENTQFSIIKNTSLHYKKRSNSAASNGSVKTRLSSITTSHYEGDNERKLSEFTEEKYAFHDDS
>Cnidar_HydraVulgaris_AEP_2.G004659
MVNKVNISHEDISTYVPSFSHPHIYKELGLRAATIVISFIVILLGTIGNSFVILFFLLKRSNLKPFEMFMISLGLTDFINSAVVPSHCLLELFNFNFYYIGNNGCKVLSFLSITCMTVAPLTLTAVSINRFIAVKWPLKTRLYQNRLILLIIACTWFFASGLGSVYLIDGNICLVSYNVTLKNSTHNVFKCYTCMEQNKYIVFVLTMFLMQTGIPLIVMIILYTLIVIELRKNFTLLMSTRNTLKTCLMKNKKTTKLVITVVLVFSICFFPVNIFFLWYMFSHFTPSEKIEISYDILTMLQMCNSIANPIIYSRFHTTFRKCIVKLILPCINHKKIKMKKNYKRKHCKKIDKQ
>Cnidar_HydraVulgaris_AEP_3.G005298(PRG)
MNNSSLFAEDNSIPLKVQNVVFISIAVLAMFGNGIFLVSVLRSKRKHLGLSEYLVCNLAFCNFFLVVTSIPLQVIEINIGYFPLGSYGCYIMYPLATWALISVTETLLFLSFERFIAIKYPFKYIQLKKFSKMIIWIFHLISIASVIPYAINLHIVEHGNLPQCEEKWSKQISSIYTVSMFVIQYGIPLPVMSAFYIVAIIEIKKQNDEFIKISEKQYLSFTNNPLKLSGNSINTNLFIKLRAYGKTVMGSRYKSSNSQKRQKQTVSIFKLFLIIVFLFAICMIPNQIVWLCKAFDKVSVSGTWSTICYWLTYTNSVLNPILYGINNRFRKFYKVLFRPCCRVIDKQLFYSESFFQSKTENILSRTSVSVPKTGKRKERIIENFHSVENDPPSLLEEICYFQRSVSYRKNTITEY
>Cnidar_HydraVulgaris_AEP_3.G005627
MWFLDGLFGFFVAAAVSLITLSMISINRYFGINHPYNRRWALQYNHIKWVFGLTWVSSFGLVLPNLISFKYDEYFRLCVRSWAIGVNPLIYFIFTIILGVFLPLSSLLFTYFTSFYTLFLKDYFNNNLVVSRRSNINKKRALKWLGVLVLTYIICWLPFILYWFLSVVIGKYSVSNYEDVRKGIRLARLTLFFAASNTVFNPIVYAYKSKKLRSAFKSLFGLHVRDVTNSTSRRVLSQSISSSTITTTI
>Cnidar_HydraVulgaris_AEP_3.G005628
MNVSFNISFGLLNSTNTNSLQHHRDVLSYQENMAICICYTIVTCMGLIANSFVAYLIICNRKLRTVINLLILNLAIADIIACLSIYPFIYIKLVETRIRGTTANVLCGFTDGLFGFFVAAAVSLITLSMISINRYFGINHPYNRRWALQYNHIKWVFGLTWVSSFGLVLPNLISFKYDEYFRLCVRSWAIGVNPLIYFIFTIILGVFLPLSSLLFTYFTSFYTLFLKDYFNNNLVVSERSNVNKKRALKWLGVLVLTYIICWLPFILYWFLSVVIGKYSVSNYEDVRKGVRLARLTLFFAASNTVFNPIVYAFKSKKLRSAFKSLFGLYVRDVTNSTSRRATSQSVSSSTITTTI
>Cnidar_HydraVulgaris_AEP_3.G005751
MFFRLLLITIKFTNIYLSEMNMTSSNNLSEMNSTLTKLFVDSLANSSFSQNNINQATNNNTTVEIDISAMTLDQICQLFEINGENCSCLNPIVEFICNIKNQSEKVIVTFTCDSVSNKVTGISNFISSVFALIGNGFVIGFGICNWKDLSRFRQLILGLAISDFMFAVVEVMLSIPKTWTCHWLYGLFLCKALYAVLAASANIAVGFIVIVAVDRYVGIVHMFSTLFNQNRLRVIVIINVVAGILSVLPPLVVLQVSKFQTCEENWSNKKSSVYTIILFFVYYLIPVVVLIVLYYIIIVWLKEAYLKCKALNNAQQISRLKKNKRTLVMLISILVCFAVLVLPNRAVWIINDFYGLSNIKDKYLIRFLKIISEIPYVFHAAVNPIIYSVVDLKFQSQMKKFFNVLCRYPKLAESKPMSDSQATIEMVVSSSVEMMVVNNH
>Cnidar_HydraVulgaris_AEP_3.G005752
MFFRLFLFTIKITNIYLSEMNWTSSNNWSEMNSTLVKLFVDSSANSSLTQNDVNHTAHFNITEENYFSGMTLDQVCQLFEVNSENCSCSNPSFDFFCNDQSEQGEITFTCDTVSNKVTGISNLISSVFALIGNGFVVGFGICSWKDLSIFRQLILGLAISDLIFAIIEFILSIPRIWTCHWLYGLLMCKVLSAVLAASANIAVGFIVIVAVDRYIGIVHIFSKTLNQTLLRVIVIINVVAGILSVLPPLLVLQVTNFETCEENWSSRKSSVYTMVLFFVYYLIPVIALIVLYCIIIAWLKKAYLKCKALNNAQKISRLKKNKRTLVMLISILACFTVLVLPNRAVWIIKDFYSLSNINDNNLFRFLKIILEISYGLHAAVNPIIYSVVDPRFQFQMKSFFNFLSKYPKHEDPKPSSDLRSTTHHIDEVTVASTI
>Cnidar_HydraVulgaris_AEP_3.G006494(PRG)
MINATDILVNDTGTLVNNSASKKISRELHYIAHISILLFALIGNIWLIHSIVKKRRKRRRNKDISGKFIANLAVCNLTLVLSSSPVDIAEIEIGYFPFGSIGCHILHPLSTIAVISMSLALILLALERFVAVLYPFKYFKLQKFQLGVVVISHLISFSIVFPYGWTLHIVNINGRPYCEESWSEKSSSLYSIILFAVEYGIPLPIICVLYFMIWKKLNSNNRAKIKRSFNSFLTYSENETAQTDDGQKQNFFSVRKFSCITECEKVFRERTKHTLALLRLFIAIVVVFAIFMLPNQITWLYVASTGLQVNNEWTTVAYWLTYTSSVLNPVIYGTNQKFPKLIHKLQRSFSRHTFR
>Cnidar_HydraVulgaris_AEP_3.G006940(PRG)
MFNTSKIKQFENISSVSDSQVVSFIPTSVQITINIFILVFAFFGNSFVVLFVLKTKKKALSNRIIMNLAICDLTLVFSSIPLHIVELYLGYFPLGKIGCHTIHPLSTMAVISGSLTLVFLAIERFVAICFPFMYFRIANRSHYLLLTHLSALCCVIPYSATLKISVVEGKPQCSESWSRTSSLTYTVFLFAVQYGVPLPIICFLYFIMWFKLKATNDESVRRSRITSSQQITYNKRDIKIDKKKGHKKSIKKRISNKIYQDILKSRKKQTLSMFRLFMTLVIVFATFMLPNQITWLYMVFSKNPVHNKIWQIIAYWLTYTNAVINPLIYGTNQKYHLFLKKLIYRYKESQKANEKTRSQITIVQSGEVILQRNNALE
>Cnidar_HydraVulgaris_AEP_3.G006941(PRG)
MLSLYMSSSTNYTNVTSDIPVDIQCIVGSLILAFACSGNCFLILSCMKKKKKSMSCKSIMNLALCDLMLVVSSIPTQIVEMQYGYFPFGAFGCHVLHPFSTMAVISAALTLVYLAFERYVAICHPFLYYKIANKSQLLILTHLTALSCVIPYGVTLSVRLDNGKPQCIESWNKRSSFIYSITLFAVQYGLPLPIICFLYFLLGESLKKQMMNMFDALNVYIILLDLVYQTIDYQIIDVHYLTIVIRYQKIVILN
>Cnidar_HydraVulgaris_AEP_4.G007703(NPR)
MNDSCGNFTTISNEINNVLVTTYILIIFLSIIGNCAVFTVVAANRHMRTVTNLLICNSSVADLLITFLPTTYEVLDLVKYKGVWSMGSFMCSFLYLCNYCSVSASIFTLLVLAVDRYCAIMNPFKKLVTLNMLKFIIPVIWTSSLCFASPVLFTQKVIIENNKKVCAETWPNFMSAESARHYTVVLFTCLYLIPLIIILILYSIMAIKLTSSVSMDDNSSSYRSCTVESKEEIAMENIIENNNWLDSVRKEKVEVFLRNKYIYKKKMQKRKKINVLPKKSVLRKRRVIRMLVAVVMNFAICWGPVHIIQFLSYFHPFYIQCQQALRKAAYFGYVIQYANSSINPMLYFLLSVTYRKGLRHALKLLPWVRKKEKALGVRTRKITKTSLLCSDSNICEKGT
>Cnidar_HydraVulgaris_AEP_5.G009121(QGRF)
MILLNKNKIENSSIPKAIFVNSSLVFNLTKAHLGSNADLSKWFTTLIYFAYVITFLIGFFGNLLVCLVIHRKKNKKIIHILTLNLAVSDLIVLLVYLPMEAYQIHTQWVWGLGTVLCQILYPVNSCTVNASIYTLVVITRDRYIAIKQPMTAIKRKASSVVRWIIGIWIFAFLLSMPLMFVVNASTMYCNEHWPNIHLSRVYWFTIFAIQFVIPLIFIVLTYILIIYHIQFQNLSFSSANSTVHTKVTCNKKLQVRFLSDIIAVYTNTELKVLKRERKKRANCRDIIRRKKQLNKILKMIVVLVIVYFICVLPQHTVFVVSTISPNVTKKEFINYIFVTANFFMIANSSINPVIYGTLNDEIKKGVKKLLFPTTNKKNNQKTSNHKVFSKHGIIM
>Cnidar_HydraVulgaris_AEP_5.G009125(QGRF)
MDLESLSSHQLINNTEILNFTCPQGEFPKEITRWFKSLLYTVYALTFFIGFIGNVLVCVVIKQHTRKRIIHLLTFNLAICDLIVLLVYLPMETYQLYNKLDWGLGKVMCQILYPVNSCTVNASIYTLVVITRDRYIAVKQPMAARQRQVSSINRWIFGIWVFSFALTLPLLFVVNIVEDNSVSKKYCTENWPNPKLENVYWFTIFAIQFVVPLGFIVLTYFLIIFHLQSQNASCTYQNLLARDSENAKIGERLLSNVTPAFKKAEIKLKKLRENGSGINCMELRRKRQLNKILKMIFIWVLVYCICVLPQHTVYFAKFFNDFACYKYSNYISLITNYFMIVNSSINPIIYGVLNDEIKKGAKKLLLCRGFSKHFRRLLVPLDKRFWLICLRTKTLNSNNHSNKT
>Cnidar_HydraVulgaris_AEP_5.G010112(PRG)
MFWNATQEESEVNNPWIQLPYTIIQYIVLILSILGNSLLIITLVRIRKLKKFVDKLIFNLGACNLLMVVVSIPADILLRASNNFPFGLFGCKIINPVSTYAVNTGVFTLMVIAFERWKVVAQPFGLVNKGLRAALIIVTIHGCGLGSIIPYMFTLRLKLKEGKIICEEGWSNDSARVYTVVLFAVQYAVPVPIMLGFYTKAWLIVQNMNITIVKPHSAPSEVSIRNERSSISIFSKCRLNHASVLYKIQENLMNKKMEKLYHLPIPPVQKRNSDALSKSKGSNLFVHDLASFRNSFQSNKDYMLQCKIIDPKKAIYFPNNIESQFSNKMSNEKNDENIRRFSLGYPKFAKLSLRRFSLNDKDFFKEKKNPLKMQNDVSNFKQNTKSRSNQVLSSCIFPNILIEPSALQHKALQQRFRQSRDLLKTFTVVVTVFVIFMLPNQIYWMTLYFSHISQNECAVNIVYILTYANCVLNPWIYGGLNRTFRKDFKYLLLRISILLKLRKT
>Cnidar_HydraVulgaris_AEP_5.G010119(PRG)
MSGNATQQETEQQWIVFTFTVTRYIILIFSVLGNVFLVVALIKIRRYKKFVDKLIINLSVVNVLLVSVSIPAELILRASKNVLLGHVGCKLLTPISTYAVNTGVFTLLVIAFERWKVVAQPFSLINDGLRSVLIILTIHIFGIGTVIPFMVTLRMENHQVPYECKETWSDQSARLYTVALFAMQYVIPVPIMLAFYARAWIIIQKRNLAVTKPMTPLFSSREHSEASRKTLSFSHDGTHSKCSEKHAPLLPSLRRSSEVIMNYIFPNSMIEPKTLQHRAFERRFRQSRDLLRTFTVVVMVFVIFMLPNQIYWITVTFNKSNNTNRPNPVIYNVVYILTYANCVFNPWIYGGLNERFRKDFKRVILRISSVFSKNHNSYK
>Cnidar_HydraVulgaris_AEP_5.G010121(PRG)
MSANITQHESEEKWIKLTFTVTRYIILILGILGNALLIIALIKIRRYKKFVDKLIINSCAINVLLVSVSIPADLITRASQSYPFGDVGCKLLLPVSTYAVNTGVFTLLVIAFERWKVVAQPFSLINDGLRSVLIILTIHLCGIGTVIPYVVTLHRIYQPESSRLECSETWSYDSARLYTVALFAMQYVIPVPIMLAFYLKAWVIIQRRNLAVTRPMTPLFLNCEQSDNLEITRKTFSFSHEVEQRKNSEKSTPLLPLISRQKSFRRSSEIFMNYIFPTSMIEPTVLQHKALERRFRQSRDLLRTFTVVVMVFVVFMLPNQIYWITLYFSQNKQNHIVYNVVYILTYANCVFNPWIYGGLNQRFRKDFRCVMFRISSVFTN
>Cnidar_HydraVulgaris_AEP_6.G012278
MNIINKSNYTSRSLTTVPKYSAGFLNTTPFGNTTALDITTPTKLVLYVTYAAILILGIAGNLGILYTLAKRKQPLKKYDIYVISLLIADLLSAIFLPMVSVQDYLTDGKEWYLLGRFGCKVFVPMNHLTMMVSTFMMVIIAVSRLRVLSRTTTVSHYRISALWKILVVWSIATASVAPYCNALNIDQNDNSCYDKWSSKEIKFAYYASHQIIATFLPGITLAIVYGISIYKLRKMKIPGENKRSFLRRKQMNKSMMLMFGSIAVIFFILTLPYTIAFSIIAIQQIYNNPVYTSNKAVYQRVIEGLYALSACSAAVNPFVYAYMHKDIKRKMTRKASQFSSLMRSSIHKGPRIVTTQTEN
>Cnidar_HydraVulgaris_AEP_7.G012835(QGRF)
MVLYNQSDHTQNSWKQFNISAENDSNLTDDKIKYSHEVLSLFHSITIGTLLVITIDRTRGLIQPFKWRADSTRYSKFTILGVWIISLIVNIPLFIISEIKTNEEGDLVCIETWPNALSGLIYWNFMFVLSFAIPLLIITVAHIVMIYIVVKETDSKHRKQNQRMISMLVALVLVFSICTGYQHVYFYMIEYFKDKMKLTEKTWALLFGSSNFVVSLQAALNPVIYGTLRHDFNKAFHYIFLKLLVFLKLQKELPRDFFSTNSTISRRSLRDTFRRTTFRRLVKREIQFEDSPLAPRVTEKPFENSTMQKRYYGRCLLNNSTSKYIPIACKVEAVDLQNRKKKISKTLKNNLSTSCIDKNDSKKYADKKSNLTTISIKDVKQLNWNRNNDQLQCSTSSSVLSSTSEGSPNAFNYDLFNPSDKGFSNIIRNYLDNSEETKV
>Cnidar_HydraVulgaris_AEP_7.G012836
MNNVTDRNHFHLEDSFINVCLLFYGIILVVGIIGNTLTFAVVVLNKSMRRSIHFYTINLSLADGLLLLIYVPTQTKMTYDDLYWHMGKTMCSFCNFTISLCLSASVGTLIAISADRMRAVINPFSWKAHSQHLSKIIIPIIWIASAAIAFPVAYVANLKPEDNSTMLFNCVEEWPVSAGKLGLGYWITIMIIQYILPLAFMAFINGVILYKIKQSGNSINTLHKRMLRMIILLLITYAVCTGMQHMVYFATIMNNKQYPYLFVSSNLVVSLQAAINPLIYGTNRNDFEQAIIGIFKYCGTRVSNFFTHKRKTISFSEYQNSVSETSSVYLLPLMMSKNFDIKREAQNSKYLQVPGRDSELDELKRLVKDEKRRDTMAFINDIDQLAPLKSKKVRIKTTNYIKKNYKRSLSGKNKLTPLIVITEHSTNIQSLSAFNNNEMTHAAKGVVTNVAEHTATNTAEHVEINNKDTAVNHFNIFDRETFSNEMQVKSTFDEIERIQKEIESTIDLLEKSSKVHETIMNEGYVRCTHECATKTSPSDMGETCKSKNASNHDCYSEKCFRKKSNLNCIDSGYWTFTKSHESRIINEVNDKENFRQTTQAQRIPSFQSFELNANLLKNLSHDSKESYI
>Cnidar_HydraVulgaris_AEP_7.G012837(QGRF)
MLLSNGSFDQKPMDLFNNSLNNGNFTENEIVYTKDTLLLFHTMYVLVMCFGIFGNILTCSVILLNKSMRKSIHFYTFNLAVCDLMILFVYVPTQMIYIQHQLHWTLGFAMCKLTYLVLPVSLFSTIGTLLAITIDRARGLIQPFKWRADSTRYSKFTICGVWLISLLVNTPLFITSTIRTNTDKLICAEKWPSLSSELIYWNIMFVLSFVIPLLIIIVAHIVMIYVMMKETNSAHREQNKRVIRMLVALVMIFSICTGYQHVYFYLSNFYNKFSLNTWNLMFASSNFVVSLQAALNPVIYGTLRHDFNKAFLYIILKVLVFFKLHKELPRDFLSTNSTISGTNLKDTFRRSTFIRLVKRQVKRQESMSDFQLTEEYLDASCNEKTSKLVNNNPTNNISEHFRMEATYILNNQNYTTLSKMNSVSTLCVDIDNTNNYPLNGFGLTSINIDNNKPLGCYRSKSQELLLTPEMILLRSSKVKHIDELNTYTLEEMLPNLISRYLEESKESIV
>Cnidar_HydraVulgaris_AEP_9.G015564(NPR?)
MADGNFTTTPITFHNNSPKLTGLTIGLVFFYSSVSFTAIVSNLLILTAVFRQVVPRNTVNIFLSSLAVSDLLMVLLSIFDCVAFIFESWVFSEGWCKMQSYLLELSFCASTFTLVAVSCERYLLLCFPHKKRRTKRTIYKMVLFVWFISLCVCSPLLDGYAVTKSLKKNGKTELSCTNARWSIKHQRIFYGLYSVVVYLLPLFIMAFVHWRISCSVKHKKEKLTGTGNELLEKPVKKSSICFTIQEEGSNPAMEPNFSGVHKTLLQTFSTLKRKMNSIEREKVRASKRMKAIRLLFVVTVTFFILWSPFTFFRILRLAGIEIHGYLYKLSELLIFSSTAVNGFIYAFMSLPFRNSFKALIMCRATRDPVSRESGPSYSNSEENRLGTKKSHSANYYNGYTSSDAESKNTCSVDNNGPNF
>Cnidar_HydraVulgaris_AEP_10.G018550
MFLLRKYVVFFSVVSYLEVNSKSQIKNGGNEAANKIFPTMSIEEQQCQSLNLTMEQCCNIDELKELLCKKIIIHVCDSNVVKSVPNVVLALLAMVGNSLVIYSSIKDWSVTPRFRKLICGLAVSDFMFGLVLLFYSVPGLWTCHWVYWKPLCKVIPPAILFCANLGIGFVVLIAIDRFTGIIFPFSFWLSKNIIIMFFFLNIFLAFGSVIPAILSQKINKFNTCEEDMPKYSRSYSWFLFVVYYLIPVIFTSTVYTILIVWLRKVQLNTNVLNDEQQKIRQKANRSITSVLICITIFFAIFVMPSKIVWIIKEELGFARFSGQVTKNIKTVAEVFYSFHAVVNPLIYAFADEMFRKRLKLLFCSKMKNRRGFKSSMSILSTRTFSAIQLSTRS
>Cnidar_HydraVulgaris_AEP_10.G018603
MIAFMVTLLIGITCINNAHLLTREMFNSSSFSNASLHLIDLNTNVSVEETDNSFMSLEKMCELFKIPEENCSCNKENSEMKEICDFYLFNTTTEFRCDSLLYTIKSITNIISSTLGLIGNSFVIWISLTHNNEFRRFHNLVISLAISDFAFAFVQLIITVPETWTCHWVYGLFLCKLLRAVLAASANIAVGFIVLIAVERYIGIVHLFSSALNNLRFQVMNFLNVFFGILSVVPPLITLKLGKFNTCSEEWNKKSSCIYTWVLFIFYYLLPIVLMSVFYSRLVLYLRKSYLKSNILNDVAKKCRSEKNKKTVTMLIMVLIMFAMLVLPNRIVWIINDMYGLENFKSQKTIRFLKLIFEIFYGFHAAINPIIYSVFDAKYRQKLKALFAFTVNDYVSSPATATSQLLNQSNLQLNIIDQKII
>Cnidar_HydraVulgaris_AEP_10.G018609
MVAYMFSMVIGIIFIVEAESTMTAIKPTMTAMMNESTMAAIKNSFNNTFILNQIYKHEINEKNIENNETDISNMSLEDICKLLGIPLQNCSCNNGNVEMKELCDLHKTNNQTVYNCDNLLNKVIGVSNIISSTLALIGNAFVIWVSLTQHNEFTRFNQLVISLAISDFVFAFVQLIMSVPQTWTCRWVYGLVLCKILRATLAASANIAIGFIVIIAIERYIGVVHLFSSILNKTRFQVMICLNIIFGILSVVPPLKVLKLKEFDSCFEEWSREGSRVYTWLLFLFYYLFPIILMTVLYSVMFVWLRKSFLKSNILNDIAQKSRFIKNKKILFILVWILAMFAILILPNKIFWIINDTYGIYDLNSKRVTRFLTMFSEIPYGFHAAVNPIIYSIVDLRFRQRLKFLLSSAVSALIHSSTLTLSHILYRTNTKIDNNLYHSNIELDNTVYQSNIEADNISYRSHLELDNIVFQPSKKVYNILHQPNIE
>Cnidar_HydraVulgaris_AEP_10.G018610
MCFFIVTFFITTICINDVHLMMNEVYNSSEYYFNTSKLHENVLNEENHTQQTLTSNMTLKELCKLFEISEQNCTCDEENSEMKMLCSFHKSDKITKFSCDYLLSSVIGFSNIISSTLALIGNTFVILVSFIHRKEFSRFNQLVLDLAISDFVFALVQLIISVPETLTCHWVYGLFLCKTLRTALAASANIAVGFIVLIAIERYTNAVHSFKSIVKSSTCKMIKYLNIFFGILSAFPPLIVLQLGKFNTCSEEWSNKSSIVYTWILFLFYFLFPIILLVVLYTSTVLWLKNKFCKSSVLNDAKKNLRLEKNKKILAMLVAIVVMFAILVFPNRLVWIINDTYGLERFKNKNTIRLLRIISEVFYGFHAAVNPIIYLIFDAKFRKRVKGLLTSNGCVLFSHKTTVEQSSHQTITSQF
>Cnidar_HydraVulgaris_AEP_10.G018728
MPLTMMFSIECRDENMSLLFNNFYSDTINIQSKAEKSNTTMSFEEIICYVNINEEIGISRLLSSILALIGNGLVIGRELCNRKKLSTIRYLILGLAISDIVFAITETILSAHQIWTCYWFFSKYICKFLRAINHAGVNISVGFIVIIALERYICIVYSFSLAWNQTRLLLVVLVNLLAGILLVVPQATFLQVSKFNTCSEEWSNNNPTAYSYALLIIYYIIPILLLSSLLHNDCLVEKNFFKKQSFE
>Cnidar_HydraVulgaris_AEP_10.G018731
MRKWYVFISIMVFSGGSETNVTSLRSDFNLTQKHPTSQANVHNEIITYNNSNNIDISRMSLEELCRLMEVPAENCSCENPNTKILCVMVNTKIIESFSCNAVTNKIIGISNLISSTLALIGNGFVIGFGFTNRKNLSRFRYLIIGLSVSDFFFALFQFIVSIPETWTCHWIYGLFFCKVLRASLAASTNIAVGFIVIIAVNRYIGVVYMFSTAFDQTKMLTAVIINVLAGILSIIPPLFILQLGKFATCSEVWSKKISTIYT
>Cnidar_HydraVulgaris_AEP_10.G018749
MRKWYVFISIMIFSGGSETNITSLRSDFNLTQKHPTSQANVHNETVTYNNSNNIDISRMSLEELCQLMEVPAENCSCENPDTKKLCVMVNTKIIESFSCDAVTNKIIGISNLISSTLALIGNGFVIGFGFTNRKNLSRFRYLIIGLSVSDFFFALFQFIVSIPETWTCHWIYGLFFCKVVRASLAASANIAVGFIVIIAVNRYIGVVYIFSTAFSRTKMLTAVIINVLAGILSIIPPLFILQLGKFATCSEVWSKKSSTTYTWVLFLTYYFIPVVTLVILYLIMIASIKKAYLKSNVINDEQRMLRLKKNKKNLIMLVLILVAFAVLVLPNRIVWIINDLYGLNKIDKNLERLLKMLSEITYGFHAAVNPIIYSLVDKKFKLQLKTFFSGVKDSFWVNPSLSSSKSRSASEITIQMNITNASKQ
>Cnidar_HydraVulgaris_AEP_11.G019576(NPR?)
MAYSIFVNLSTTGQVSSSELSEKLSTPIVVAFGIYYFPVLLIGLVGNIFIIVAVLKYNHMKKVVNVFLANLALSDLLFAVLTIFDSYTLYRGEWVFGEIFCRMQGTLIEVSYTVSVLTLTAVSAERYFSICYPFRKKHTYQQSQVLSFVLWLLGFLFCAVLLHGYTTQAYLLPFTTDLKGQVIFKCENGNWSSTTRLAFYITHSIFVYFLPISFMCWSHIKISRVLIQPKKHFTSKNKTYPKACCDNKNNLNKNKHEAKMKSLKVVKLLVAVTMVFFVLWTPFIALRLLKYLGVKVPNNVWRISQLLILGTTAANCVIYSLISKPFRLAFKGLLMCLPQISGNETEFDSGKNTKELTLNNRLHSNTAIN
>Cnidar_HydraVulgaris_AEP_11.G020069(GLWL)
MTSLPINTSCNSNVTCSTMMPFKMAMTWLYATIFVVGLPGNILVILTIIRVKQLRNVRNGFIANLAVSDLINILWCLPTSLVSLYVPWPYGRFVCKYIFPISDVVIANTIFTMMQITVDRYRAICYPFSRKVSFKTTLYIIIVTWIFSYICFGLPLVGSFEISSGYWVKKSCNLNLKNAEKIAHRILLFVILFIIPFIVVLFCILHMRRGLSNMLKLTNGSLGKMQLVYRTQKNKKILKVLLIIFSSFTFCIFPIQVLLIDNVFKGPISKWKYASIVYQIAIALLFFNSIMNPIILYALSTDFRQGYRKLLICFTDKRGNNEKVEQKNFKKMLPLVPPF
>Cnidar_HydraVulgaris_AEP_12.G021477(PRG/NPR)
MAEKYSHMQSQFRRILLEERVGNDFKEMRSKNETYNISLHHSVIDKLSNDTKKSEVDHVEAIVIVTLLVVIMIISLFGNLIVVVIVTKKRRMQTFTNWMILNLSIADLWVALLSIPLEIPMELNNKQWIYGKTFCSIFYPLQTSCVYGSVFTLVALSFSRFWAIVKPFNRQPNIFMAKVLIGFIWICSFIVVIPYMSVLNYSEDDDGVQHCEEKWTNTQKRTYTIALFLFQYVFPLTIICMAYIYIIRELCYRKKTENNNCKIKQLETKKVVKLLCIITMTFAICVLPYHIFALCVEFGALDEEKNNIISLICYIFLYTNSALNPVIYNIFNAEFRESFKELYRTVIIFIFYNIDSEKNIGFFSKRRRSCAPSSRTSKYSEDTFTKSRNSRFTQTFNKMASHSLITVDIDTCQ
>Cnidar_HydraVulgaris_AEP_12.G021478(PRG/NPR)
MNYQNMTEQKDFKDDRSHVAVMVTLLIFIMVIALIGNIIVVIVVTKKKRMQTFTNWMILNLSIADLWVALLSIPLDIPMELNNQRWIYGKILCSLIYPLQTSSVYGSVFTLVALSLSRFWAIAKPFKRQPNIFAAKTIIAVIWFCSLVVVIPYMLVLKYSESNGVQSCSENWTEKQRKTYTIAIFVFQYVFPLMIISIAYTYIIRELCSQKNGENNNCRRKQQESKKVVKLLCIITLVFAICILPYHIFALCEEFEILNRESNYILHLTCYIFLYAHSAINPFIYNIFNTEFRDSFKELCKALLHFLFNYKTINGNAYVSRSRLSYLPGNRLSTISTNTIIRVRYSKYFADDNMELENTFLEDD
>Cnidar_HydraVulgaris_AEP_12.G022632
MEHETWISLLWTKPIASSFICLILFTALTNIYVVWSIYKKRNLRNSSTAIIVANLACVDILVTLKDLPTFFSVAVSGHWVFEESWCASYGLTNVIFIVVSVSTLVTITTDKFSRLREMAIPQEHPSSNTHHPLILGYVIAHTTLSYSLSLLWSKYVFVTRKSFCRVEWPPRNGLSATFLSSFVFIVPVSFLIYNLLYTTVLKVNDCEKVKIEANPYEKKAQHQLHIAVSIFLLSWTPYVLESIISSHSQISPLTGIFTASIPLLTTSLLPFLYIQFLIKTLEKTSALCVVVQ
>Cnidar_HydraVulgaris_AEP_12.G022993
MFNKTFTKGKAPPIYLASMIGYSVLFFATVGTLANILVLIVLFLSKKSRTSHYKRLISHLTLTDLLCCILLYLYVPVELFRHNWQYAKSLCKLIYPGITLCTNLSVGTILMITLERYRGVILPHLTPWRRCNVSVALVAVWIFCLIIIIPNIATLKVLLYEDKQYCNEHWQSKLLQKVYGISYFCLSFFLPFLAIAIMHGHIMYRLKNKELLPANISSWNQKSQNRITKVLTTVIFGFTICILPNKLLYLVWDIAPELEKKSNARFYLRTIQILYWSRVAIDPLLYCFLDTRFQKDLINMLKKIGALNIMEVEMKKTNISVLTSVRLDSLKIRSETLKKYEIENNDGVQKKNETPIIINDPTKSI
>Cnidar_HydraVulgaris_AEP_14.G026645
MIEGATSDSSFKFQTWEVIWYGGITIFGVVGNLVVMVVVLLAKEIKKSSTFNILIFSLAAVDFILSTSSLGIYILTTNAYKHPEGKLGNWLCKTFTGSLTTFWMMDASTFLLVYIAFERQKAVVQPLSLLKNQSIKCTAFRISLLLLAALLLHFIPRSISMKYTPTNSSQGNACSYTFSNNIKVLVHLITFVTDTLVPLTLLIICFQRTSSSIKKAASFICNSNFTKGAMQFNENFLLERQKKTMKTMRIVLLAFIVCILPNRFMYFLSIFSVDFDVNSNVYQVFELLRVSNSFVNPIIYSLQSKVFRKNFCSIFYDKKRRKITLKKCNFVQLL
>Cnidar_HydraVulgaris_AEP_14.G026649
MEGAASNDSFIFRTWEVFWYGGITIFGFFGNLVVMIVVLLGKEIKKSSTFNILIFTLAGVDFILSITSLPIYVLTTNAYKHPEGKLGYWICKTLTGSLPIFWMMDTSSFLLVYIAFERQQAVVQPLSLLTKSMKRTVFKILLLFLVTFLLHFIPRAISMEYTPYGSQGNACGYNFSNNINKKIILHIVTLVTNALIPLFLLILCFHRTSSSIKKAAYFICYSNLTEGQKKLNGNFLLERQKKTIKTMRIVLFAFIVCILPNRFMYFLSIFSVKFDVNSNFYQIFELLRISNSFVNPIIYSIQSKVFRKNFRSIFTDKKCRKIY
>Cnidar_HydraVulgaris_AEP_14.G026650
MEDAASKNSFKLQTWEVFWDGGITIPGFVGNLVVMIVVLLGKEIKKSSTFNILIFSLAAVDSILSITSLAIYVLTTNAYQHPEGELGDWLCKTFTGSLTIYLMIDASLFLLVYIAFERQQAVVQPLSLLTKSTKHTIFKILLLLLMALLLHFIPRVVSMKYTPSFSSQGNACSYTFSNQIKILLRSITLVINTLIPLILLIICFQRTSSSIKNTAFFICNSNFSESHKKLDENYLLERQKKTIKTMRIVLFAFIVCILLNRLMYFLAIFNIEFDVNSNVYQVFELLRISNSFANPIIYSIQSKVFRKIFFDKKRKQIH
>Cnidar_HydraVulgaris_AEP_14.G026841
MQDQSPGLNSTYKNDVQQHLMIFSHEEKLTIHIRFTIVTLIGIFSNGIVSYLIIRIRKLRTTNNLFILNLAISDIVACLSMYPFIYFNLSETSIQGTTANALCGFTEGLYGFFVAALVSLLTLSVLSISRYLGINHPLKITWKFEVKHMKWVFGLSWLLSVGFLIPNLISFKYDEILKLCIRSWASGVNPLIYFIFTGIFGVFLPLSSLLFTYITSLYTLWFKGRLSISRSKSNSVASKCSIKVKQRALKSLGVLVLTYLICWSPFATYWFLSVAIGKYSESSYEDKRKSIRITRLTLFFAVFNTVLNPIVYAYKSRQLRSTFKLLIGMRVHAILNLTISSRTSSNYPTDT
>Cnidar_HydraVulgaris_AEP_14.G026842
MMQNVSFAFENYTNASSALQRVTFSYEEKLAIWICYTIVTLIGIISNGFVFYLIISNRKLRTIVNLLILNLAISDIIACLSMYPFIYIDIAETRVRGTRANLLCGFTDGLFGFFAAAAVSFITLSLLSITRYLSINHPLKVTWRLKFHHMKWVFGLTWALSLGLVIPNVLSFKYNENFKLCTRKWASGVSPLVYFTFTVILGVLFPLSSLLFTYFASLYTLCFKGRLSKISIASNKSSKVKQKALIWLGVLVLVYLICWSPFVMYWFFSVVIRKYSVNNYEDVRKAIRLTRLTLFFAASNSALNPIIYAYKSRQLRSAFKLLIGLRVRAISNSTTRSTYPLLNKQQTLEISSECS
>Cnidar_HydraVulgaris_AEP_14.G026843
MQNLSFELSNFTNTSSANKYRDVFSYEENLVVCICYTVVTLIGIISNSLVSYLIIRNSKLRTIVNLLILNLAISDIIACLSIYPFIYIDLAVTRIRGATANLLCGFTDGLFGFFAAAAVSFVTLSLLSITRYLIINHPLKVSWRLKLKHMKWVFGFTWALSLGLVIPNVISFKYSENFKLCIRNWARGVNPLVYFIFTIILGLLLPLSSLLFTYFTSLYTLYIKGRYSKNTQNKNSAASKRSFEIKQKALRWLGFLVLVYLICWIPFVTYWFFSVVIGNYSVNNYEDVRKGVRLTRVTLFFAAFNPVLNPIIYAYKSRQLRAAFKLLFGSRVRAESTSTLKSTFVDQFETIEQNT
>Cnidar_HydraVulgaris_AEP_14.G026845
MKNEILINSVLIMQNVSFEISNFTNTSSINTYRVVFSYEENLVACIGYTVVTLIGIISNSLVSYLIISNSKLRTIVNLLILNLAISDIIACLSIYPFIYIDLGETRIRGATANLLCGFTNGLSGFFAAAIESFITLSVFSFTRYLIINHPLKLSWRLELKSMKWVLGLTWALSFGIVIPNLISFKYDENFELCIRSWARGVDPLVYFFFTTTLGLLLPLFSLLFTYFTSLYTLYIKGKLRENTLNRNSAISDRNFDTKKKALKWLGFLVIIYLVCWGPFGTYWFFSVIFGKYSVKNYDDVRKNVRLLRLTLFFAALNTVLNPIVYAYKSKQLRSAFKSLIRLRVRAESTSTLKRPLFDKLEVIEQNASI
>Cnidar_HydraVulgaris_AEP_14.G026849
MENLSFRLLNSTNTNSVHKNREIFSYEEKLAIRISYAIVTCIGIISNCIVSYLIIRNRYLRTIVNLLILNLAISDIIACLSMYPFIYFNMSETSIRGTAANVLCGFTEGLYGFFAAATVSLITLSVLSISRYLGINHPMKVTWKLGYKHMKWVFGLSWALSLVLLIPNVLSFKYNEDLKLCIRNWASGVNPLTYFIFTGLLGVFLPLSSLSFTYFTSLYTLWFKGRLSKNRKKKNSVASESSIILKRRALKLLGVLVLIYLICWSPFATYWLLSVVIGEYSVGNFDDERKSIRITRLTLFFAVSNTVLNPIVYAYTSRQLRSAFKLLIGMRGRAISNSTRRNTLSQPSPNYLIPPQFNMHEISSECSSAVFYNPLAVHELPFDNNNIVRASPKLVAKISQL
>Cnidar_HydraVulgaris_AEP_15.G028409
MSKFPFRYWEFFWYLCVAIIGGVGNFIVLFVIIKSKKLKSSSPFNILIFALALTDLIASLIGLPNYILSTDAFEHPTGANGDLLCKLFTGYFWTFWFLELSVILLVLVSLERRAVVLNPFLTFYESSFKKTVALIIGSIFFTLLISTPNIVGVVYDKDNARGGNFCRYKYTYYESLGIYGVIFLLDTIIPSGIILRCFYDIKNTLKKSNDSITPKTISYESLKASEKKNNPKIKTAETLQLVVLAFFVCIIPNQILYVMSFAKVKGITWNSQIYQVAVLLRFSNSCINPILYSFHSVNFRQNVRIVFNSWMQRNEQINFYSNESFITKHRSQSINSNVDSIESNPVI
>Cnidar_HydraVulgaris_AEP_15.G028543
MNNTEFTLAFQIEIWQLVWYAIIGIVGTIGNGIVMVVILRSEKNDRKSFFNVAIFSLALADFLVSILGLPIYCISTSSFQKYHPIGKKGDRMCILVTGYLLPYWFLDTSVFLLVFIAMERRNTILYCNTLKLKSSSFRTKLITMVAIYLSAFIVQFSSAYFLVYDTENKEFGNFCRYNLSQNHSIVLKVMIFTVDTLVPIIIISYCFYHITRTLKKIDTVLGKAFETQINQEVTIDVAHDRLVRISKTIMIIAAAFCICILPNQLLFVLSSINNSFFAWNKVISQIFVLMRFSNSFINPMIYCFRSKEFRKDFLSMSIFKFRMQNLTPTGCKYSDYQQLPDMTFK
>Cnidar_HydraVulgaris_AEP_15.G028544
MNNTEYTSAFQKETWQLFWYAIIGIFGIIGNGIVMTVILLSKKINRKSSFNVAIFSLALADFLVSVLGLPVYYMSTDSFKMKHPIGKKGDWMCMLVTGYFLPYWFLDASVFLLVYIAIERRNTILYRKTFKLNAYSFRTKLLSMVAIYLLALIVQFSSAYFLVYDTEKKEFGNYCRYNLSQNQSAVLKIILFTVDTIIPIVVISYCFYQIFWSLKLIDKLLRKSMVTPTSKIIKIDVVHDRKVGTIKTIVIIAVAFCICIIPNQLLFVLSSIHKPFFAWNGIASQIFVLMRFSNSFVNPFVYCFQSKEFRKHFSSMLVFNFRKKYLTPTGCKYSDYQQLPDITLK
>Cnidar_HydraVulgaris_AEP_15.G028575
MLVMILNKKIKFTVFNFTIFFLAITDFIASFIALPNYILSTKVFNHPKGFKGDLLCKLFTGYFWPFLFLDVSVFCLVYLAIERRKAIVDPFGCRDDKLNIKNLSIFFFIVILAFALEFATINGMAYDAVNNTVGSFCKFNYSSLQSVYVYLFVFMLETVIPAVIMLLCYHQTISSIKRSNVFLTANNACDNQRRSLNKTSLILGSRLKSVQTLKIVNIAFFVCVVPNNLFYFLYHLGVNLHWNSVIYQIAVLIRFSNACINPFIYSFKSKQFKKNFWFVYNTHLRRKSNYGLVVQT
>Cnidar_HydraVulgaris_AEP_15.G028588
MMTENTTNRYPFPIRSWEVFWYGSIAVLGAVGNGVVMMVMILNKNIKMTSFNFTIFSLAFTDFLASFIGLPNYILSTSIFNHPNGLKGDWLCKLFTGYFWPFFFLDVSVFILVYIAIERRKAILDPLGCQQNRINNYSFFIILLIVIFAFILGIPTVYGMVYNIEKNIVGNCCTYKYSYLQSICIYFAVFILDTLIPAVAMVVCYRQISSSLGKSNVLLKASIQSNNQRKNLNKTTLVFGSKFKTVQTMKIVILAFFACIVPNHLLYLLSLVSVRGLEWNSVVSQIGVLIRFSNTCVNPFIYSIKSKQFKKNFWFVYDTRIKRRSNYEILNRTL
>Cnidar_HydraVulgaris_AEP_15.G028597
MIIKTIFLAVLMMVFMMSSVIAVGIIENQTPINIMTSTWQSTTQKHISQKTTRKPGIDISKLSLLEICSIFKISTQNCSCTVLMMKPLCDFLNITTVSIKFKCDSVSNTGIAIANIISSVLGLLGNGLVIVFAFMNRKDSSRFRNLISGLALADFAFAAVLFLMSVPQTWTCKWVYGLIMCKLLRASLAGTANIAVGFIVIIAIDRFFGIMLPFSKLLSTNRMRFIVCLNVLIGIGSVIPPLVVLQEGEFTTCVEVWSKDKSRIYTWSLFVLYYFLPIVSLAVLYGVMMVWLKRSYQDNNILRDEQLKSRYRNNKNVVIMLVSILVLFAVLVLPNRIYWIINDQYNLNNIKNAQIIRFLKMFSDIPYGLHAAVNPIIYSVVDIKFKQQLKVFFCGKKFANFSIYSRKTFISTISMNSKVSTSTISMNSKVSTLSCQ
>Cnidar_HydraVulgaris_AEP_15.G028599
MISKTIILAVLMMVSMMSSVIAIGIIENQTPINFMTSAWQSTTHKLISHKANRKSGIDISKLSLLEICKTFKISTQNCSCTLLMMKPLCDFLNITTVSIKFKCDSVSNTGIAIANIISSVLGLLGNGLVIVFAFMNRKDSSRFRHLISGLALADFAFAAVLFLMSVPQTWTCKWVYGLNMCKLLRASLAGTANIAVGFIVIIAIDRFFVIMLPFSKLLSANRLRFIIYLNVLVGIGSVIPPLVVLQEGEFTTCVEVWSKDKSRIYTWSLFVLYYVLPIVSLAVLYGVIMVRLKRSYQDNNILRDKQLKSRYRNNKNVMMIFVSILVLFAILVLPNRIYWIINDQYNLNNIKNAQIISCQ
>Cnidar_HydraVulgaris_AEP_15.G028818
MREASMNTSNSFSLEYWELTWYSLIAVLGIIGNGVVMAVILLSKNIDRTSSFYIAIFSLAFADFMVSLLSLPTYIMSTDIFQKYHPQNVSGDLMCKFITSYFLPYWFLGASIFLLVFISIERRNAILCQKPLLFQQRSTKFKIATMVLIFFLAFIKELLGVLFIKYDPKNNEYGSFCGYESAFHLNEIHFRIIRKLVIFILDTLIPVVIVSYCFYQISLTLKNIGVFLGDSMKSKEFRKNLSIVFYRFYERKSITSRGGKQQSNSYKPLSDMVF
>Cnidar_HydraVulgaris_AEP_15.G028819
MIVILLSKNINRTSLFHIAIFSLAFADFMVSLLSLPTYIMSTDTFQNYHPKNVSGDLMCIFITGFSLPYWFIDASVYLLVFISIERWNAILYKKCLLLQLKSTKSKIATMVLIYFLALITESLCAAFFVYDPSNKQFGNFCKYFLDKTSDKIILTLVIFTLDTAVPVVIVSFCFYKISLSLKKIGIFLGNSMKVNKVDIIHIRKVKTTKTIKILAVAFCICILPNRILFLLAFENVPILCWNSSISQVFVLMRLSNSFINPLIFCFQSKQFRTNLSMVFYRLYKRKSIASSRGKQQSNGYEKLPNITF
>Cnidar_HydraVulgaris_AEP_15.G028821
MIVVLLSKKIIRTSSFHIAIFSLAFADFMVSLLSLPTYIMSTDTYQNYHPKNVSGDLMCIFITGYSLPYWFIDASVYLLVFISLERWNAILYKKCLLLQLKSTKSKIATMVLIYFLALITESLCAAFFVYDPNNKQFGNFCKYFLDKTSDKIIITLVIFILDTAVPVVIVSYCFYKISLFLKTTGVFLGKSMKVNKVDIIHIRKVKTIKSIKILAVAFCICILPNRIFLVLSSLKEEHVKWNNWISRVFVLMRLSNSFINPLIFCFQSKQFRTNLSMVFYRLYKRKSITSSRGKQQLNGYEKLPNMTF
>Cnidar_HydraVulgaris_AEP_15.G028822
MVVILLSKNIDRTSSFHIAIFSLAFADFMVSLLSLPTYIMSTDGFQKYHPQNISGDLMCKFVTSYFLPYWFLGASIFLLVFISIERRNAILYQKSLLFQQRSTKFKIATMVLIFFLAFIKELLGDLFIKYDPKNNEYGSFCGYESAFHSNKIHFRIIRKLVIFILDTLIPVVIVSYCFYQISLSLKNIGVFLGNSMKVNEIDIIHIRKVKTMKTIKIIASAFCICILPNRILFLLTFANVPILGWNSSISQVFVLMRLSNSFINPLIFCFQSKEFRKNLSIVFYRFYKRKSKTSRGGKQQSNSYKPLPDMVF
>Cnidar_HydraVulgaris_AEP_15.G028824
MIVILLSKNINRTSSFHIAIFSLAFADFMVSLLSLPTYIMSTDTFQKYHPQNISGDLMCKFITGYSLPYWFIDASVFLLVFISIERWNAILYKKCLLFQQKSAKFKIATMVLIYFLALITESLCAAFLVYDPNNKQFGNFCKYFLDKTSDKIILTLVIFILDTAVPVVIVSFCFYKISLSLKKIGIFLGNSMKVNKNDIIHIRKVKTTKTIKILAVAFCICILPNRILLVLSSLKEEKVKWNSWISQIFVLMRLSNSFINPLLFCFQSKQFRTNISMVFYRLYKRKSIASSRGKQQSSGYEKLPNITF
>Cnidar_HydraVulgaris_AEP_15.G028826
MKQTSVNNSSITRFELNVRVLTWYSLITVLGIIGNGVVMIVVFLSKNINRTSSFHIAIFSLALTDFMVSLFSLPTYIMSTNTFKKYHPQNISGDLMCKFITGYSLQCWLIAASVFLLVFISIERRNTILHKKLLLLKHKSTKSKIATMVLIFLIALIKESLGASFIIYDPNGKQFGNFCKYCLDKNKQMILTICIVILDTVIPVVIISFCFYQISLSLKKIGVFLGKSLQVNKVDIIHVREVNTVKTIKLIAVAFCICILPNRILLVLSSLEVEIMKWNNPISQVFVLMRLSNSFINPLIFCFQSKQFRQNLSIVFHQFYKRKRITSRKGKQLSNGFKPLPDMTF
>Cnidar_HydraVulgaris_AEP_15.G028829
MISSRLVTTQNCLKIDQASMNLSNVKSFSLEYWELIWYSLITVLGIIGNGVVMIVVLLSKKIIRTSSFHIAIFSLAFADFMVSLLSLPTYIMSTDTFQNYHPKNVSGDLMCIFITGYSLPYWFIDASVYLLVFISLERWNAILYKKCLLLQLKSTKSKIATMVLIYFLALITESLCAAFFVYDPNNKQFGNFCKYFLDKTSDKIILTLVIFILDTAVPVVIVSYCFYKISLFLKTTGVFLGKSMKVNKVDIIHIRKVKTIKTIKILAVAFCICILPNRILLVLSSLKEENVKWNNWISQVFVLMRLSNSFINPLIFCFQSKQFRTNLSMVFYRLYKRKSITSSRGKQQLNGYEKLPNMTF
>Cnidar_HydraVulgaris_AEP_15.G028831
MIVVLLSKNINRKSSFHIAIFSLALADFMVSLFSLPTYFMSTDSFQKYHPQNISGDLMCKFVTGYSLPYWFLDASVFLLVFISIERRNTILYQKSLLLQHKSTKQKQANDSYNLYFYFRHRKSMKVNEIDIIHIRKVKTIKTIKIIAVAFCISVLPNRILLIPSTQHQSIEWNNWISQVFVLMRLSNSFINPLIFCFQSQQFRKNLSMVFYRLYKRKSITSSRGKKQSNGYKPLPDMTF
