# Supplementary material for: Dense and distributed neuropeptide network in the nerve net of Hydra vulgaris
Source: PLoS Comput Biol. 2026 Mar 20;22(3):e1014037. doi: 10.1371/journal.pcbi.1014037 (PMC13004499; doi:10.1371/journal.pcbi.1014037)
Supplement: S1 Table — The sequences of the final peptide products can be used as input for computational binding predictions. (XLSX) [file pcbi.1014037.s008.xlsx]

## Sheet: Sheet1
transcript	NP	gene - hydra trasncriptome version	precursor sequence	Takahashi	Name
t1679aep.1	NHYAPFIFPGPKV	HVAEP1_T016173.1	MSKINKLTMYVFYAFLVLNIYVVLSVNSLPLRDDEDTDEIDGDISELENEYQTNQVYDYNKFKNQADLKVKSRNHYAPFIFPGPKVGRDVNFHSVLSPSDESRKSFNTYYENGYQHDKPAFLFKGYKPGDQTQKNL	APFIFPGPKVa	Hym-176
t2059aep.2	EVATQWFNGRF	HVAEP9.G017227	DPVEKLKMLSNKKVKLLFALVLIVVEVVKSDDKNFSLEVNKDVKRFIKDILDAKSEEQLMSGRFGKSLPDEEDIDNEVENEYDNEYDDETESQGIINGRYGRQLLRGRFGRQNDNKAASKESQWLGGRFGKEVATQWFNGRFGREIGGRFLPRFGREFNKPHYRGRFGRVAKL	QWFNGRFa	RFamideII
t2059aep.2	QLMSGRF	HVAEP9.G017227	DPVEKLKMLSNKKVKLLFALVLIVVEVVKSDDKNFSLEVNKDVKRFIKDILDAKSEEQLMSGRFGKSLPDEEDIDNEVENEYDNEYDDETESQGIINGRYGRQLLRGRFGRQNDNKAASKESQWLGGRFGKEVATQWFNGRFGREIGGRFLPRFGREFNKPHYRGRFGRVAKL	QLMSGRFa_predicted
t2059aep.2	TESQGIINGRY	HVAEP9.G017227	DPVEKLKMLSNKKVKLLFALVLIVVEVVKSDDKNFSLEVNKDVKRFIKDILDAKSEEQLMSGRFGKSLPDEEDIDNEVENEYDNEYDDETESQGIINGRYGRQLLRGRFGRQNDNKAASKESQWLGGRFGKEVATQWFNGRFGREIGGRFLPRFGREFNKPHYRGRFGRVAKL
t2059aep.2	QLLRGRF	HVAEP9.G017227	DPVEKLKMLSNKKVKLLFALVLIVVEVVKSDDKNFSLEVNKDVKRFIKDILDAKSEEQLMSGRFGKSLPDEEDIDNEVENEYDNEYDDETESQGIINGRYGRQLLRGRFGRQNDNKAASKESQWLGGRFGKEVATQWFNGRFGREIGGRFLPRFGREFNKPHYRGRFGRVAKL	QWLGGRFa
t2059aep.2	ESQWLGGRF	HVAEP9.G017227	DPVEKLKMLSNKKVKLLFALVLIVVEVVKSDDKNFSLEVNKDVKRFIKDILDAKSEEQLMSGRFGKSLPDEEDIDNEVENEYDNEYDDETESQGIINGRYGRQLLRGRFGRQNDNKAASKESQWLGGRFGKEVATQWFNGRFGREIGGRFLPRFGREFNKPHYRGRFGRVAKL	QWLGGRFa
t2059aep.2	GREIGGRFLPRF	HVAEP9.G017227	DPVEKLKMLSNKKVKLLFALVLIVVEVVKSDDKNFSLEVNKDVKRFIKDILDAKSEEQLMSGRFGKSLPDEEDIDNEVENEYDNEYDDETESQGIINGRYGRQLLRGRFGRQNDNKAASKESQWLGGRFGKEVATQWFNGRFGREIGGRFLPRFGREFNKPHYRGRFGRVAKL
t2059aep.2	EFNKPHYRGRF	HVAEP9.G017227	DPVEKLKMLSNKKVKLLFALVLIVVEVVKSDDKNFSLEVNKDVKRFIKDILDAKSEEQLMSGRFGKSLPDEEDIDNEVENEYDNEYDDETESQGIINGRYGRQLLRGRFGRQNDNKAASKESQWLGGRFGKEVATQWFNGRFGREIGGRFLPRFGREFNKPHYRGRFGRVAKL
t3809aep.2	NGEQLMSGRF	HVAEP1_T012292.1	KKKVKMLSNKKVELLFALVLVVVAVVRSEDKNLLLEDNKDVKRIVNDYLETKNGEQLMSG
t3809aep.2	QLMRGRF	HVAEP1_T012292.1	RFGKRETDEGDSDDEDSSEYENEYDDELENQGLANVRYERQLMRGRFGREKNAVSNEDQWLGGRFGREAATQWFNGRFGRDIEGRFLPRFAKESNKPHLRGRFGRAAKLRFGKRETDEGDSDDEDSSEYENEYDDELENQGLANVRYERQLMRGRFGREKNAVSNEDQWLGGRFGREAATQWFNGRFGRDIEGRFLPRFAKESNKPHLRGRFGRAAKL	QLMSGRFa_predicted
t3809aep.2	QWLGGRF	HVAEP1_T012292.1	RFGKRETDEGDSDDEDSSEYENEYDDELENQGLANVRYERQLMRGRFGREKNAVSNEDQWLGGRFGREAATQWFNGRFGRDIEGRFLPRFAKESNKPHLRGRFGRAAKLRFGKRETDEGDSDDEDSSEYENEYDDELENQGLANVRYERQLMRGRFGREKNAVSNEDQWLGGRFGREAATQWFNGRFGRDIEGRFLPRFAKESNKPHLRGRFGRAAKL	QWLGGRFa
t3809aep.2	EAATQWFNGRF	HVAEP1_T012292.1	RFGKRETDEGDSDDEDSSEYENEYDDELENQGLANVRYERQLMRGRFGREKNAVSNEDQWLGGRFGREAATQWFNGRFGRDIEGRFLPRFAKESNKPHLRGRFGRAAKLRFGKRETDEGDSDDEDSSEYENEYDDELENQGLANVRYERQLMRGRFGREKNAVSNEDQWLGGRFGREAATQWFNGRFGRDIEGRFLPRFAKESNKPHLRGRFGRAAKL
t3809aep.2	PHLRGRF	HVAEP1_T012292.1	RFGKRETDEGDSDDEDSSEYENEYDDELENQGLANVRYERQLMRGRFGREKNAVSNEDQWLGGRFGREAATQWFNGRFGRDIEGRFLPRFAKESNKPHLRGRFGRAAKLRFGKRETDEGDSDDEDSSEYENEYDDELENQGLANVRYERQLMRGRFGREKNAVSNEDQWLGGRFGREAATQWFNGRFGRDIEGRFLPRFAKESNKPHLRGRFGRAAKL	(KP)HLRGRFa	RFamideIII
t7664aep.3	FQDYAPRG	HVAEP1_T004115.1	MMRTAVFGCFILFTIVLALPYRDAFDLFDRFDEYIEKVAKVTADEARLLRDVRNFYKLTKENFVSNADEDDFQDYAPRGGKRENRPRPGK	DFQDYAPRGa_predicted
t7664aep.3	ENRPRP	HVAEP1_T004115.1	MMRTAVFGCFILFTIVLALPYRDAFDLFDRFDEYIEKVAKVTADEARLLRDVRNFYKLTKENFVSNADEDDFQDYAPRGGKRENRPRPGK	ENRPRPa_predicted
t11055aep.1	PPWRGGMW	HVAEP1_T018128.1	MGMFERKKIVLLVSLICVSQQAANVQDANSKSTSTELKVVKPQKRVTPVKDAEKLSILRTQDNSLDLNTNGEEVWDELTHNIPLEYIEKIYNELNQLAQNENRPKRLWGATAAINTDNLNPEVENELENKKNAPVIEKFERPIGLWHKDVETKNPENRLPLGLWGKDSEPLPIGLWGKDADVNDDLKKEPLPIGLWGKDIDSTQEDNKPNAYKGKLPIGLWGKDNALTNDFGKKNNGKDSGPPPGLWGKDSKPIPGLWGKDNGPMTGLWGKKDVGPPPGLWGKKDQPPIGMWGRAGKKDSNPYPGLWGKKEEEIENVDKEFKEDSLEEYPACLFENPPCEIQEKRYKIEKSGPPPGLWGKRSEKYSMNKPPWRGGMWGRSEILENSVHDSKQTNTIDME…	KPPWRGGM(O)W	Hym-1071
t11055aep.1	DNGPMTGLW	HVAEP1_T018128.1	MGMFERKKIVLLVSLICVSQQAANVQDANSKSTSTELKVVKPQKRVTPVKDAEKLSILRTQDNSLDLNTNGEEVWDELTHNIPLEYIEKIYNELNQLAQNENRPKRLWGATAAINTDNLNPEVENELENKKNAPVIEKFERPIGLWHKDVETKNPENRLPLGLWGKDSEPLPIGLWGKDADVNDDLKKEPLPIGLWGKDIDSTQEDNKPNAYKGKLPIGLWGKDNALTNDFGKKNNGKDSGPPPGLWGKDSKPIPGLWGKDNGPMTGLWGKKDVGPPPGLWGKKDQPPIGMWGRAGKKDSNPYPGLWGKKEEEIENVDKEFKEDSLEEYPACLFENPPCEIQEKRYKIEKSGPPPGLWGKRSEKYSMNKPPWRGGMWGRSEILENSVHDSKQTNTIDME…	GPMTGLWa	Hym-54
t11055aep.1	KDSNPYPGLW	HVAEP1_T018128.1	MGMFERKKIVLLVSLICVSQQAANVQDANSKSTSTELKVVKPQKRVTPVKDAEKLSILRTQDNSLDLNTNGEEVWDELTHNIPLEYIEKIYNELNQLAQNENRPKRLWGATAAINTDNLNPEVENELENKKNAPVIEKFERPIGLWHKDVETKNPENRLPLGLWGKDSEPLPIGLWGKDADVNDDLKKEPLPIGLWGKDIDSTQEDNKPNAYKGKLPIGLWGKDNALTNDFGKKNNGKDSGPPPGLWGKDSKPIPGLWGKDNGPMTGLWGKKDVGPPPGLWGKKDQPPIGMWGRAGKKDSNPYPGLWGKKEEEIENVDKEFKEDSLEEYPACLFENPPCEIQEKRYKIEKSGPPPGLWGKRSEKYSMNKPPWRGGMWGRSEILENSVHDSKQTNTIDME…	NPYPGLW	Hym-53
t11055aep.1	DSKPIPGLW	HVAEP1_T018128.1	MGMFERKKIVLLVSLICVSQQAANVQDANSKSTSTELKVVKPQKRVTPVKDAEKLSILRTQDNSLDLNTNGEEVWDELTHNIPLEYIEKIYNELNQLAQNENRPKRLWGATAAINTDNLNPEVENELENKKNAPVIEKFERPIGLWHKDVETKNPENRLPLGLWGKDSEPLPIGLWGKDADVNDDLKKEPLPIGLWGKDIDSTQEDNKPNAYKGKLPIGLWGKDNALTNDFGKKNNGKDSGPPPGLWGKDSKPIPGLWGKDNGPMTGLWGKKDVGPPPGLWGKKDQPPIGMWGRAGKKDSNPYPGLWGKKEEEIENVDKEFKEDSLEEYPACLFENPPCEIQEKRYKIEKSGPPPGLWGKRSEKYSMNKPPWRGGMWGRSEILENSVHDSKQTNTIDME…	KPIPGLWa	Hym-249
t11055aep.1	DVGPPPGLW	HVAEP1_T018128.1	MGMFERKKIVLLVSLICVSQQAANVQDANSKSTSTELKVVKPQKRVTPVKDAEKLSILRTQDNSLDLNTNGEEVWDELTHNIPLEYIEKIYNELNQLAQNENRPKRLWGATAAINTDNLNPEVENELENKKNAPVIEKFERPIGLWHKDVETKNPENRLPLGLWGKDSEPLPIGLWGKDADVNDDLKKEPLPIGLWGKDIDSTQEDNKPNAYKGKLPIGLWGKDNALTNDFGKKNNGKDSGPPPGLWGKDSKPIPGLWGKDNGPMTGLWGKKDVGPPPGLWGKKDQPPIGMWGRAGKKDSNPYPGLWGKKEEEIENVDKEFKEDSLEEYPACLFENPPCEIQEKRYKIEKSGPPPGLWGKRSEKYSMNKPPWRGGMWGRSEILENSVHDSKQTNTIDME…	GPPPGLWa	Hym-331
t11055aep.1	DSGPPPGLW	HVAEP1_T018128.1	MGMFERKKIVLLVSLICVSQQAANVQDANSKSTSTELKVVKPQKRVTPVKDAEKLSILRTQDNSLDLNTNGEEVWDELTHNIPLEYIEKIYNELNQLAQNENRPKRLWGATAAINTDNLNPEVENELENKKNAPVIEKFERPIGLWHKDVETKNPENRLPLGLWGKDSEPLPIGLWGKDADVNDDLKKEPLPIGLWGKDIDSTQEDNKPNAYKGKLPIGLWGKDNALTNDFGKKNNGKDSGPPPGLWGKDSKPIPGLWGKDNGPMTGLWGKKDVGPPPGLWGKKDQPPIGMWGRAGKKDSNPYPGLWGKKEEEIENVDKEFKEDSLEEYPACLFENPPCEIQEKRYKIEKSGPPPGLWGKRSEKYSMNKPPWRGGMWGRSEILENSVHDSKQTNTIDME…	GPPPGLWa	Hym-331
t11055aep.1	SGPPPGLW	HVAEP1_T018128.1	MGMFERKKIVLLVSLICVSQQAANVQDANSKSTSTELKVVKPQKRVTPVKDAEKLSILRTQDNSLDLNTNGEEVWDELTHNIPLEYIEKIYNELNQLAQNENRPKRLWGATAAINTDNLNPEVENELENKKNAPVIEKFERPIGLWHKDVETKNPENRLPLGLWGKDSEPLPIGLWGKDADVNDDLKKEPLPIGLWGKDIDSTQEDNKPNAYKGKLPIGLWGKDNALTNDFGKKNNGKDSGPPPGLWGKDSKPIPGLWGKDNGPMTGLWGKKDVGPPPGLWGKKDQPPIGMWGRAGKKDSNPYPGLWGKKEEEIENVDKEFKEDSLEEYPACLFENPPCEIQEKRYKIEKSGPPPGLWGKRSEKYSMNKPPWRGGMWGRSEILENSVHDSKQTNTIDME…	GPPPGLWa	Hym-331
t11055aep.1	EPLPIGLW	HVAEP1_T018128.1	MGMFERKKIVLLVSLICVSQQAANVQDANSKSTSTELKVVKPQKRVTPVKDAEKLSILRTQDNSLDLNTNGEEVWDELTHNIPLEYIEKIYNELNQLAQNENRPKRLWGATAAINTDNLNPEVENELENKKNAPVIEKFERPIGLWHKDVETKNPENRLPLGLWGKDSEPLPIGLWGKDADVNDDLKKEPLPIGLWGKDIDSTQEDNKPNAYKGKLPIGLWGKDNALTNDFGKKNNGKDSGPPPGLWGKDSKPIPGLWGKDNGPMTGLWGKKDVGPPPGLWGKKDQPPIGMWGRAGKKDSNPYPGLWGKKEEEIENVDKEFKEDSLEEYPACLFENPPCEIQEKRYKIEKSGPPPGLWGKRSEKYSMNKPPWRGGMWGRSEILENSVHDSKQTNTIDME…	EPLPIGLWa	Hym-248
t11055aep.1	EPLPIGLW	HVAEP1_T018128.1	MGMFERKKIVLLVSLICVSQQAANVQDANSKSTSTELKVVKPQKRVTPVKDAEKLSILRTQDNSLDLNTNGEEVWDELTHNIPLEYIEKIYNELNQLAQNENRPKRLWGATAAINTDNLNPEVENELENKKNAPVIEKFERPIGLWHKDVETKNPENRLPLGLWGKDSEPLPIGLWGKDADVNDDLKKEPLPIGLWGKDIDSTQEDNKPNAYKGKLPIGLWGKDNALTNDFGKKNNGKDSGPPPGLWGKDSKPIPGLWGKDNGPMTGLWGKKDVGPPPGLWGKKDQPPIGMWGRAGKKDSNPYPGLWGKKEEEIENVDKEFKEDSLEEYPACLFENPPCEIQEKRYKIEKSGPPPGLWGKRSEKYSMNKPPWRGGMWGRSEILENSVHDSKQTNTIDME…	EPLPIGLWa
t11055aep.1	GKLPIGLW	HVAEP1_T018128.1	MGMFERKKIVLLVSLICVSQQAANVQDANSKSTSTELKVVKPQKRVTPVKDAEKLSILRTQDNSLDLNTNGEEVWDELTHNIPLEYIEKIYNELNQLAQNENRPKRLWGATAAINTDNLNPEVENELENKKNAPVIEKFERPIGLWHKDVETKNPENRLPLGLWGKDSEPLPIGLWGKDADVNDDLKKEPLPIGLWGKDIDSTQEDNKPNAYKGKLPIGLWGKDNALTNDFGKKNNGKDSGPPPGLWGKDSKPIPGLWGKDNGPMTGLWGKKDVGPPPGLWGKKDQPPIGMWGRAGKKDSNPYPGLWGKKEEEIENVDKEFKEDSLEEYPACLFENPPCEIQEKRYKIEKSGPPPGLWGKRSEKYSMNKPPWRGGMWGRSEILENSVHDSKQTNTIDME…	KPNAYKGKLPIGLWa	Hym-370
t11055aep.1	KDQPPIGMW	HVAEP1_T018128.1	MGMFERKKIVLLVSLICVSQQAANVQDANSKSTSTELKVVKPQKRVTPVKDAEKLSILRTQDNSLDLNTNGEEVWDELTHNIPLEYIEKIYNELNQLAQNENRPKRLWGATAAINTDNLNPEVENELENKKNAPVIEKFERPIGLWHKDVETKNPENRLPLGLWGKDSEPLPIGLWGKDADVNDDLKKEPLPIGLWGKDIDSTQEDNKPNAYKGKLPIGLWGKDNALTNDFGKKNNGKDSGPPPGLWGKDSKPIPGLWGKDNGPMTGLWGKKDVGPPPGLWGKKDQPPIGMWGRAGKKDSNPYPGLWGKKEEEIENVDKEFKEDSLEEYPACLFENPPCEIQEKRYKIEKSGPPPGLWGKRSEKYSMNKPPWRGGMWGRSEILENSVHDSKQTNTIDME…	QPPIGMWa_predicted
t12588aep.1	QLNPKDKN	HVAEP1_T016171.1	QVFIVQLKKKKMSKANKLTAFNILLVLNIFVILAVNSLPLRDDEEIDSEIDGDITELENGYQNTQINSYDRHKKQLNPKDKNKKFMIFQGPKVGRDVDFHSVQSPSNKVGKSTRFYYGNDYR
t12588aep.1	FMIFQGPKVa	HVAEP1_T016171.1	QVFIVQLKKKKMSKANKLTAFNILLVLNIFVILAVNSLPLRDDEEIDSEIDGDITELENGYQNTQINSYDRHKKQLNPKDKNKKFMIFQGPKVGRDVDFHSVQSPSNKVGKSTRFYYGNDYR	NPKNKNFMIFVGPKVa_predicted
t12588aep.1	DVDFHSVQSPSNKVa	HVAEP1_T016171.1	QVFIVQLKKKKMSKANKLTAFNILLVLNIFVILAVNSLPLRDDEEIDSEIDGDITELENGYQNTQINSYDRHKKQLNPKDKNKKFMIFQGPKVGRDVDFHSVQSPSNKVGKSTRFYYGNDYR
t12874aep.2	SLGEFPQSFLPRG	NA	KMLSLTVATLLLITSIVMAMPNRDATDSNESDILNILDEYIVKVAEMTANEAKILNDVRNYYNDRSSKSLGEFPQSFLPRGGKRDARPRAGK	FPQSFLPRGa	Hym-355
t12874aep.2	DARPRA	NA	KMLSLTVATLLLITSIVMAMPNRDATDSNESDILNILDEYIVKVAEMTANEAKILNDVRNYYNDRSSKSLGEFPQSFLPRGGKRDARPRAGK	DARPRAa_predicted
t16657aep.3	ELENFAN	HVAEP1_T017226.1	KVSECNHHQVKKKVKMLNHKIETLLVWGLIIVAVVKSEDKNLSAEDRKDVKRIVKDYLNIKNGEQLMSGRFGKRVTDEDIDNEIESEYENEYEDELENFANGREDAAQWFNGRFGREIGGRILPRFATESNKPHLRGRFGRAAKM
t16657aep.3	AQWFNGRF	HVAEP1_T017226.1	KVSECNHHQVKKKVKMLNHKIETLLVWGLIIVAVVKSEDKNLSAEDRKDVKRIVKDYLNIKNGEQLMSGRFGKRVTDEDIDNEIESEYENEYEDELENFANGREDAAQWFNGRFGREIGGRILPRFATESNKPHLRGRFGRAAKM	QWFNGRFa
t16657aep.3	PHLRGRF	HVAEP1_T017226.1	KVSECNHHQVKKKVKMLNHKIETLLVWGLIIVAVVKSEDKNLSAEDRKDVKRIVKDYLNIKNGEQLMSGRFGKRVTDEDIDNEIESEYENEYEDELENFANGREDAAQWFNGRFGREIGGRILPRFATESNKPHLRGRFGRAAKM	(KP)HLRGRFa
t17992aep.2	GANDHFDQIGS	HVAEP1_T016170.1	NEGKMSKVKKLCEFNIILVLYIFLVFSVNALPFKDDEETGIEFDGNISESGNEYQSNQYYDYNKIKNQIYNDYPNIIEKNFKPLKVMKMGRGANDHFDQIGSRKSNDVNLINGNQQDKPAFLFKGYKPGDQTQKKS
t21435aep.2	SKSVPNG	HVAEP1_T008452.1	ERKMTRATLAIFFLAILLVIIENNVADRKSHTRHPSIRPSKSVPNGGRPTSLKPSKSETSGRRTPSIKPSKAGGNGKRHSSIKPSKPVPIQSSRNIDSNRDKNKNHKDKKSFGRGHKSVPNG
t21435aep.2	GHKSVPNG	HVAEP1_T008452.1	ERKMTRATLAIFFLAILLVIIENNVADRKSHTRHPSIRPSKSVPNGGRPTSLKPSKSETSGRRTPSIKPSKAGGNGKRHSSIKPSKPVPIQSSRNIDSNRDKNKNHKDKKSFGRGHKSVPNG
t21435aep.2	PTSLKPSKSET	HVAEP1_T008452.1	ERKMTRATLAIFFLAILLVIIENNVADRKSHTRHPSIRPSKSVPNGGRPTSLKPSKSETSGRRTPSIKPSKAGGNGKRHSSIKPSKPVPIQSSRNIDSNRDKNKNHKDKKSFGRGHKSVPNG
t25706aep.1	NDETNPMIE	HVAEP1_T017220.1	KMATNMALLAFVFFATSIFMLTKADQNEDNQKYDGIARSLKVLLQNYNEKQEEKSDIQNIIEKFSEYQNTGKTIQRKDNVNPMFEKKDAVEQWLGGRFGRVVYDLLLSEVSKDHKRNDETNPMIEKKDADTENRFNREALEQWFSGRFGLTNHKRNDEVNPMIEKKDSEIENRFNREAIEQWLGGRFGRTVYEFLLSETPEKRKK
t25706aep.1	NDEVNPMIE	HVAEP1_T017220.1	KMATNMALLAFVFFATSIFMLTKADQNEDNQKYDGIARSLKVLLQNYNEKQEEKSDIQNIIEKFSEYQNTGKTIQRKDNVNPMFEKKDAVEQWLGGRFGRVVYDLLLSEVSKDHKRNDETNPMIEKKDADTENRFNREALEQWFSGRFGLTNHKRNDEVNPMIEKKDSEIENRFNREAIEQWLGGRFGRTVYEFLLSETPEKRKK
t25706aep.1	DAVEQWLGGRF	HVAEP1_T017220.1	KMATNMALLAFVFFATSIFMLTKADQNEDNQKYDGIARSLKVLLQNYNEKQEEKSDIQNIIEKFSEYQNTGKTIQRKDNVNPMFEKKDAVEQWLGGRFGRVVYDLLLSEVSKDHKRNDETNPMIEKKDADTENRFNREALEQWFSGRFGLTNHKRNDEVNPMIEKKDSEIENRFNREAIEQWLGGRFGRTVYEFLLSETPEKRKK
t25706aep.1	QWFSGRF	HVAEP1_T017220.1	KMATNMALLAFVFFATSIFMLTKADQNEDNQKYDGIARSLKVLLQNYNEKQEEKSDIQNIIEKFSEYQNTGKTIQRKDNVNPMFEKKDAVEQWLGGRFGRVVYDLLLSEVSKDHKRNDETNPMIEKKDADTENRFNREALEQWFSGRFGLTNHKRNDEVNPMIEKKDSEIENRFNREAIEQWLGGRFGRTVYEFLLSETPEKRKK	QWLGGRFa
t25706aep.1	QWLGGRF	HVAEP1_T017220.1	KMATNMALLAFVFFATSIFMLTKADQNEDNQKYDGIARSLKVLLQNYNEKQEEKSDIQNIIEKFSEYQNTGKTIQRKDNVNPMFEKKDAVEQWLGGRFGRVVYDLLLSEVSKDHKRNDETNPMIEKKDADTENRFNREALEQWFSGRFGLTNHKRNDEVNPMIEKKDSEIENRFNREAIEQWLGGRFGRTVYEFLLSETPEKRKK	QWLGGRFa
t25807aep.3	SIPTGTLIFR	HVAEP1_T021114.1	YEFKGFRPLTWKVDFYKVLCFILRNFLVHLETKMYLRLLLVFFVLQISLQESNVRQLDLGQLIEDYLAKENVRREEFLNKINTEILRYIYELENENKGKKRIEASADKNVLEKVLTEVPSIRESVTSKESNVNKMHNSLDSKSSIRSIPTGTLIFRGKKESNSNNENASEQGAPGSLLFRGKKEPNVKENSKNETEASHGERLQQTERNFLVKTKEYIEKLLNSGEEIV	IPTGTLIFRa	Hym-65
t25807aep.3	ESNSNNENASEQGAPGSLLFR	HVAEP1_T021114.1	YEFKGFRPLTWKVDFYKVLCFILRNFLVHLETKMYLRLLLVFFVLQISLQESNVRQLDLGQLIEDYLAKENVRREEFLNKINTEILRYIYELENENKGKKRIEASADKNVLEKVLTEVPSIRESVTSKESNVNKMHNSLDSKSSIRSIPTGTLIFRGKKESNSNNENASEQGAPGSLLFRGKKEPNVKENSKNETEASHGERLQQTERNFLVKTKEYIEKLLNSGEEIV	APGSLLFR	Hym-1533
t33899aep.1	NAEQLTR	HVAEP1_T017227.1	VKMLNQRKVEIFFALALIVVALVKSDDNNHLSEGSKNNHLSEDSKNIKRILKDYLNAKNAEQLTRGKLMKRITNKEDNFENDVENEYENKYDDELKNNGHVSKREDATQWFNGRFGREMGERFLPRFGKELNKPHLRGRFGRNIKL
t33899aep.1	EDATQWFNGRF	HVAEP1_T017227.1	VKMLNQRKVEIFFALALIVVALVKSDDNNHLSEGSKNNHLSEDSKNIKRILKDYLNAKNAEQLTRGKLMKRITNKEDNFENDVENEYENKYDDELKNNGHVSKREDATQWFNGRFGREMGERFLPRFGKELNKPHLRGRFGRNIKL
t33899aep.1	EMGERFLPRF	HVAEP1_T017227.1	VKMLNQRKVEIFFALALIVVALVKSDDNNHLSEGSKNNHLSEDSKNIKRILKDYLNAKNAEQLTRGKLMKRITNKEDNFENDVENEYENKYDDELKNNGHVSKREDATQWFNGRFGREMGERFLPRFGKELNKPHLRGRFGRNIKL
t33899aep.1	HLRGRF	HVAEP1_T017227.1	VKMLNQRKVEIFFALALIVVALVKSDDNNHLSEGSKNNHLSEDSKNIKRILKDYLNAKNAEQLTRGKLMKRITNKEDNFENDVENEYENKYDDELKNNGHVSKREDATQWFNGRFGREMGERFLPRFGKELNKPHLRGRFGRNIKL	QWLGGRFa	RFamide I
t6969aep.1	LSDYGGGYGY	HVAEP1_T018619.1 , HVAEP1_T003598.1, HVAEP1_T003599.1, HVAEP1_T003600.1, HVAEP1_T003602.1, HVAEP1_T015433.1, HVAEP1_T015434.1, HVAEP1_T018617.1, HVAEP1_T018618.1, HVAEP1_T018619.1	RWFMGRTKLFNVNLLAEAAPFKHAKDIIADTKNRDNDDEDESNREENKDLFSNKLSDYGGGYGYGKKEINEDEDQSEGGYGGYGGYGYGKRETERDLGYGGGYGYGKKEINEVADPWRGGR
t6969aep.1	LSDGGYGGYGGYGY	HVAEP1_T018619.1 , HVAEP1_T003598.1, HVAEP1_T003599.1, HVAEP1_T003600.1, HVAEP1_T003602.1, HVAEP1_T015433.1, HVAEP1_T015434.1, HVAEP1_T018617.1, HVAEP1_T018618.1, HVAEP1_T018619.1	RWFMGRTKLFNVNLLAEAAPFKHAKDIIADTKNRDNDDEDESNREENKDLFSNKLSDYGGGYGYGKKEINEDEDQSEGGYGGYGGYGYGKRETERDLGYGGGYGYGKKEINEVADPWRGGR
t6969aep.1	QSEGGYGGYGGYGY	HVAEP1_T018619.1 , HVAEP1_T003598.1, HVAEP1_T003599.1, HVAEP1_T003600.1, HVAEP1_T003602.1, HVAEP1_T015433.1, HVAEP1_T015434.1, HVAEP1_T018617.1, HVAEP1_T018618.1, HVAEP1_T018619.1	RWFMGRTKLFNVNLLAEAAPFKHAKDIIADTKNRDNDDEDESNREENKDLFSNKLSDYGGGYGYGKKEINEDEDQSEGGYGGYGGYGYGKRETERDLGYGGGYGYGKKEINEVADPWRGGR
t6969aep.1	DLGYGGGYGY	HVAEP1_T018619.1 , HVAEP1_T003598.1, HVAEP1_T003599.1, HVAEP1_T003600.1, HVAEP1_T003602.1, HVAEP1_T015433.1, HVAEP1_T015434.1, HVAEP1_T018617.1, HVAEP1_T018618.1, HVAEP1_T018619.1	RWFMGRTKLFNVNLLAEAAPFKHAKDIIADTKNRDNDDEDESNREENKDLFSNKLSDYGGGYGYGKKEINEDEDQSEGGYGGYGGYGYGKRETERDLGYGGGYGYGKKEINEVADPWRGGR
t6969aep.1	LSDYGGGYGY	HVAEP1_T018619.1 , HVAEP1_T003598.1, HVAEP1_T003599.1, HVAEP1_T003600.1, HVAEP1_T003602.1, HVAEP1_T015433.1, HVAEP1_T015434.1, HVAEP1_T018617.1, HVAEP1_T018618.1, HVAEP1_T018619.1	RWFMGRTKLFNVNLLAEAAPFKHAKDIIADTKNRDNDDEDESNREENKDLFSNKLSDYGGGYGYGKKEINEDEDQSEGGYGGYGGYGYGKRETERDLGYGGGYGYGKKEINEVADPWRGGR
t38444aep.1	NGPPNAALPW	HVAEP1_T026265.1	KKNSQNMVFSIRLLLLVLILHFQIYKAEEQVSDNLKSDQTTNEIEELFLKNDVSDREKEKTLNKALNDLKTILNDNYDNYNKRNDKINENQKIQKNMLSEEIQKKNENDNLKNGPNAALPWRKDELSMINSLLKRMESSGLLKNNVNNELKDNKKEELNSPALPWRZEKLTINSLFNRMESLGLLKRNVNNDLKDPNAALPWRRDEVSLESLLKLMESIGLHKNNKNNDLKGPNAALPWRRDELSNESFLKRLKSSGLFKDNENKELKSPALPWRRDGLSIESLLKRLESFKDNKNNEFNSPALPWRRDEISIKSLLNKMESLGLLENNENDELKSPALPWRRDEISIKSLLNKMESLGL
t38444aep.1	ELNSPALPW	HVAEP1_T026265.1	KKNSQNMVFSIRLLLLVLILHFQIYKAEEQVSDNLKSDQTTNEIEELFLKNDVSDREKEKTLNKALNDLKTILNDNYDNYNKRNDKINENQKIQKNMLSEEIQKKNENDNLKNGPNAALPWRKDELSMINSLLKRMESSGLLKNNVNNELKDNKKEELNSPALPWRZEKLTINSLFNRMESLGLLKRNVNNDLKDPNAALPWRRDEVSLESLLKLMESIGLHKNNKNNDLKGPNAALPWRRDELSNESFLKRLKSSGLFKDNENKELKSPALPWRRDGLSIESLLKRLESFKDNKNNEFNSPALPWRRDEISIKSLLNKMESLGLLENNENDELKSPALPWRRDEISIKSLLNKMESLGL
t38444aep.1	DPNAALPW	HVAEP1_T026265.1	KKNSQNMVFSIRLLLLVLILHFQIYKAEEQVSDNLKSDQTTNEIEELFLKNDVSDREKEKTLNKALNDLKTILNDNYDNYNKRNDKINENQKIQKNMLSEEIQKKNENDNLKNGPNAALPWRKDELSMINSLLKRMESSGLLKNNVNNELKDNKKEELNSPALPWRZEKLTINSLFNRMESLGLLKRNVNNDLKDPNAALPWRRDEVSLESLLKLMESIGLHKNNKNNDLKGPNAALPWRRDELSNESFLKRLKSSGLFKDNENKELKSPALPWRRDGLSIESLLKRLESFKDNKNNEFNSPALPWRRDEISIKSLLNKMESLGLLENNENDELKSPALPWRRDEISIKSLLNKMESLGL
t38444aep.1	SPALPW	HVAEP1_T026265.1	KKNSQNMVFSIRLLLLVLILHFQIYKAEEQVSDNLKSDQTTNEIEELFLKNDVSDREKEKTLNKALNDLKTILNDNYDNYNKRNDKINENQKIQKNMLSEEIQKKNENDNLKNGPNAALPWRKDELSMINSLLKRMESSGLLKNNVNNELKDNKKEELNSPALPWRZEKLTINSLFNRMESLGLLKRNVNNDLKDPNAALPWRRDEVSLESLLKLMESIGLHKNNKNNDLKGPNAALPWRRDELSNESFLKRLKSSGLFKDNENKELKSPALPWRRDGLSIESLLKRLESFKDNKNNEFNSPALPWRRDEISIKSLLNKMESLGLLENNENDELKSPALPWRRDEISIKSLLNKMESLGL
t38444aep.1	LKSPALPW	HVAEP1_T026265.1	KKNSQNMVFSIRLLLLVLILHFQIYKAEEQVSDNLKSDQTTNEIEELFLKNDVSDREKEKTLNKALNDLKTILNDNYDNYNKRNDKINENQKIQKNMLSEEIQKKNENDNLKNGPNAALPWRKDELSMINSLLKRMESSGLLKNNVNNELKDNKKEELNSPALPWRZEKLTINSLFNRMESLGLLKRNVNNDLKDPNAALPWRRDEVSLESLLKLMESIGLHKNNKNNDLKGPNAALPWRRDELSNESFLKRLKSSGLFKDNENKELKSPALPWRRDGLSIESLLKRLESFKDNKNNEFNSPALPWRRDEISIKSLLNKMESLGLLENNENDELKSPALPWRRDEISIKSLLNKMESLGL
t38444aep.1	LKSPALPW	HVAEP1_T026265.1	KKNSQNMVFSIRLLLLVLILHFQIYKAEEQVSDNLKSDQTTNEIEELFLKNDVSDREKEKTLNKALNDLKTILNDNYDNYNKRNDKINENQKIQKNMLSEEIQKKNENDNLKNGPNAALPWRKDELSMINSLLKRMESSGLLKNNVNNELKDNKKEELNSPALPWRZEKLTINSLFNRMESLGLLKRNVNNDLKDPNAALPWRRDEVSLESLLKLMESIGLHKNNKNNDLKGPNAALPWRRDELSNESFLKRLKSSGLFKDNENKELKSPALPWRRDGLSIESLLKRLESFKDNKNNEFNSPALPWRRDEISIKSLLNKMESLGLLENNENDELKSPALPWRRDEISIKSLLNKMESLGL
t21227aep	VQPGNMKIWSDPFD	NA	MSLISKLAVYGLVLATGLSLVPIYFVPKAVPEKYRDIQKVSRKDIVQSEVQPGNMKIWSDPFDRKK
